# Supplementary material for: Substantial and Reproducible Individual Variability in Skeletal Muscle Outcomes in the Cross-Over Designed Planica Bed Rest Program
Source: Front Physiol. 2021 Jul 16;12:676501. doi: 10.3389/fphys.2021.676501 (PMC8322684; doi:10.3389/fphys.2021.676501)
Supplement: Supplementary file 3 [file Data_Sheet_1.xlsx]

## Sheet: Supplementary Table 1
		LunHab	PlanHab	FemHab
	FiO2 (HBR; HAMB)	0.144 ± 0.0005	0.141 ± 0.0004	0.1420 ± 0.0014
	PiO2 (mm Hg) (HBR; HAMB)	91.6 ± 0.1	89.6 ± 0.4	90.42 ± 0.4
	FiO2 (NBR)	0.2093 ± 0.0	0.2093 ± 0.0	0.2093 ± 0.0
	PiO2 (mm Hg) (NBR)	133.27 ± 0.2	133.1 ± 0.3	133.0
	PB (mm Hg)	683.75 ± 0.9	684 ± 4	685
	T (˚C)	22.3 ± 0.9	24.1 ± 1.1	24.6
	RH (%)	41.3 ± 11.3	52.2 ± 6.7	42.4
	Ambient conditions in the three studies included in the analyses
Supp. Table 1

## Sheet: Supplementary Table 2
			FemHab	LunHab	PlanHab
		Duration	10 days	10 days	21 days
		Sex of participants	Female	Male	Male
		Participants included in meta-analysis	9	12	14
		Interventions
		Hypoxic ambulation	✔️	✔️	✔️
		Normoxic bed rest	✔️	✔️	✔️
		Hypoxic bed rest	✔️	✔️	✔️
		Variables available
		Dorsiflexion maximal isokinetic torque	✔️	✔️	✔️
		Plantar flexion maximal isokinetic torque	✔️	✔️	✔️
		Knee flexion maximal isokinetic torque	✔️	✔️	✔️
		Knee extension maximal isokinetic torque	✔️	✔️	✔️
		Elbow flexion maximal isokinetic torque	✔️	✔️	✔️
		Elbow extension maximal isokinetic torque	✔️	✔️	✔️
		Thigh muscle are	✔️	✔️	✔️
		Calf muscle area	✔️	✔️	✔️
		Thigh fat area	✔️	✔️	✖️
		Calf fat area	✔️	✔️	✖️
		Whole body mass	✔️	✔️	✔️
		Whole body fat mass	✔️	✔️	✔️
		Whole body lean mass	✔️	✔️	✔️
		Thigh fat mass	✔️	✔️	✔️
		Thigh lean mass	✔️	✔️	✔️
		Calf fat mass	✔️	✔️	✔️
		Calf lean mass	✔️	✔️	✔️
		Arm fat mass	✔️	✔️	✔️
		Arm lean mass	✔️	✔️	✔️
		Target caloric intake	✔️	✔️	✔️
		Real caloric intake	✔️	✔️	✔️
	Supp. Table 2

## Sheet: Supplementary Table 3
			STANDARDIZED EFFECT SIZE
			Effect Size	Bias corrected (Hedges)	T-test pre vs post P value	Change in %
		DF_HAMB	0.144529	0.142584	0.0604801	-4.40805
		DF_HBR	0.396128	0.391317	5.99379e-05	-10.509
		DF_NBR	0.298136	0.294264	0.000932019	-6.93674
		PF_HAMB	0.00677118	0.00667304	0.94643	2.85976
		PF_HBR	0.249633	0.246391	0.0154356	-7.82114
		PF_NBR	0.21732	0.214498	0.0329027	-5.42855
		KF_HAMB	0.0887251	0.0875729	0.18398	-2.007
		KF_HBR	0.335123	0.33118	0.00588678	-7.12834
		KF_NBR	0.318147	0.314283	0.00268056	-6.16107
		KE_HAMB	0.0273566	0.0269886	0.720402	0.135733
		KE_HBR	0.379447	0.374983	0.00236525	-6.99612
		KE_NBR	0.50654	0.500182	0.000154056	-8.80678
		EF_HAMB	-0.0826768	-0.081639	0.150683	3.04347
		EF_HBR	0.181728	0.179655	0.0467073	-4.61856
		EF_NBR	0.0726076	0.0716647	0.21145	-1.39807
		EE_HAMB	0.174464	0.172274	0.0959507	-2.7817
		EE_HBR	0.143225	0.141591	0.0902064	-4.70908
		EE_NBR	0.0115755	0.0114198	0.833981	1.20339
		M_area_thigh_HAMB	0.104069	0.102763	0.0049163	-1.8026
		M_area_thigh_HBR	0.34345	0.339409	1.93695e-09	-7.11428
		M_area_thigh_NBR	0.204165	0.201685	2.17023e-08	-4.65849
		M_area_calf_HAMB	0.119504	0.118098	4.14206e-07	-2.70146
		M_area_calf_HBR	0.465255	0.459781	4.32718e-13	-10.31
		M_area_calf_NBR	0.423595	0.41845	3.33229e-11	-8.8706
		Fat_area_thigh_HAMB	0.0661213	0.0647328	0.0125037	-2.42834
		Fat_area_thigh_HBR	0.0962488	0.0942276	4.01481e-05	-4.13435
		Fat_area_thigh_NBR	0.0266857	0.0261253	0.363705	-1.06551
		Fat_area_calf_HAMB	0.0688485	0.0674785	0.0571897	-2.13791
		Fat_area_calf_HBR	0.135959	0.133253	5.88275e-07	-6.56807
		Fat_area_calf_NBR	0.0948404	0.0929531	5.91541e-05	-4.41544
		WB_mass_HAMB	0.178021	0.175709	8.13199e-09	-3.23016
		WB_mass_HBR	0.240403	0.237386	2.2547e-10	-4.06674
		WB_mass_NBR	0.178004	0.17561	2.16859e-08	-2.75281
		WB_fat_mass_HAMB	-0.0121125	-0.0119552	0.789093	1.21504
		WB_fat_mass_HBR	0.0775977	0.0766236	0.0394136	-2.16506
		WB_fat_mass_NBR	0.056749	0.0559855	0.624085	-0.683071
		WB_lean_mass_HAMB	0.246433	0.243232	4.30136e-09	-4.36121
		WB_lean_mass_HBR	0.26129	0.258011	1.0653e-07	-4.39497
		WB_lean_mass_NBR	0.18154	0.179098	1.9404e-06	-3.18951
		Thigh_fat_mass_HAMB	-0.043242	-0.0426804	0.318003	2.51906
		Thigh_fat_mass_HBR	0.0787624	0.0777738	0.0575651	-1.35428
		Thigh_fat_mass_NBR	0.062448	0.0616079	0.260525	-1.76238
		Thigh_lean_mass_HAMB	0.16333	0.161209	0.000149513	-3.10413
		Thigh_lean_mass_HBR	0.246238	0.243147	1.37015e-05	-4.60944
		Thigh_lean_mass_NBR	0.155066	0.15298	3.15233e-05	-3.02975
		Calf_fat_mass_HAMB	-0.0984699	-0.0971911	0.124781	6.28314
		Calf_fat_mass_HBR	0.0647774	0.0639643	0.0984392	-1.36984
		Calf_fat_mass_NBR	0.0763584	0.0753311	0.066227	-2.30157
		Calf_lean_mass_HAMB	0.167917	0.165736	0.000443992	-3.47108
		Calf_lean_mass_HBR	0.302911	0.299109	1.32074e-06	-6.0628
		Calf_lean_mass_NBR	0.200732	0.198032	0.000106227	-4.24166
		Arm_fat_mass_HAMB	-0.0408673	-0.0403366	0.420641	3.36031
		Arm_fat_mass_HBR	0.0564114	0.0557033	0.197808	-2.22762
		Arm_fat_mass_NBR	0.0543047	0.0535742	0.315519	-1.50964
		Arm_lean_mass_HAMB	0.183897	0.181508	1.04945e-05	-4.95095
		Arm_lean_mass_HBR	0.00555038	0.00548071	0.897448	0.283084
		Arm_lean_mass_NBR	0.0977795	0.0964641	0.0479491	-1.93746
		Pre-to-post standardized effect size, t-test results, and relative change by intervention on all the variables included in the analyses. HAMB; hypoxic ambulation, NBR; normoxic bed rest, HBR; hypoxic bed rest, DF; dorsiflexion torque, PF; plantar flexion torque; KF; knee flexion torque; KE; knee extension torque, EF; elbow flexion torque, EE; elbow extension torque. Effect size legend: <0.1, triv…
	Supp. Table 3

## Sheet: Supplementary Table 4
		The individual responses are summarized by a standard deviation (SDIR) given by the square root of the difference between the squares of the standard deviations of the change scores in the experimental (SDExp) and control (SDCon) groups: SDIR = √(SDExp2 - SDCon2) From Hopkins 2015 J App Physiol
		For this analysis, we consider HAMB as the Control group. Negative values of SDIR (in red) indicate large uncertainty due to small sample size or a large error of measurement
		SDIR		DF	PF	KF	KE	EF	EE	M_area_thigh	M_area_calf	Fat_area_thigh	Fat_area_calf	WB_mass	WB_Fat_mass	WB_Lean_mass	Thigh_Fat_mass	Thigh_Lean_mass	Calf_Fat_mass	Calf_Lean_mass	Arm_Fat_mass	Arm_Lean_mass
			HBR	2.47901	-5.75633	17.0712	22.0807	6.24766	-2.75608	371.157	332.056	-108.861	-116.328	568.18	-924.951	1058.62	-54.8844	167.965	-84.0855	55.8836	-37.7964	70.0045
			NBR	-0.616339	-9.13732	9.08043	18.1772	-1.67336	-8.28472	-147.858	344.561	199.451	-117.267	-780.1	866.998	418.914	177.573	-149.685	-81.2471	45.8854	15.1452	97.1514
				Note: NBR; normoxic bed rest, HBR; hypoxic bed rest, DF; dorsiflexion maximal isokinetic torque, PF; plantar flexion maximal isokinetic torque, KF; knee flexion maximal isokinetik torque, KE; knee extension maximal isokinetik torque, EF; elbow flexion maximal isokinetic torque, EE; elbow extension maximal isokinetic torque, WB; whole body.
										Supp. Table 4
